# Supplementary material for: Construction of Engineered Muscle Tissue Consisting of Myotube Bundles in a Collagen Gel Matrix
Source: Gels. 2023 Feb 8;9(2):141. doi: 10.3390/gels9020141 (PMC9956229; doi:10.3390/gels9020141)
Supplement: Supplementary file 1 [file gels-09-00141-s001.zip]

Archive with 1 entries (1 files):
- gels-2192560-supplementary.pdf
